# Supplementary material for: Synthesis, optical imaging, and absorption spectroscopy data for 179072 metal oxides
Source: Sci Data. 2019 Mar 27;6:9. doi: 10.1038/s41597-019-0019-4 (PMC6437643; doi:10.1038/s41597-019-0019-4)
Supplement: Supplementary file 1 — Download metadata file [file 41597_2019_19_MOESM1_ESM.zip]

Archive with 3 entries (3 files):
- a_Gregoire589A_assay.txt
- s_Gregoire589A_study.txt
- i_Investigation.txt
