# Supplementary material for: Synthesis, optical imaging, and absorption spectroscopy data for 179072 metal oxides
Source: Sci Data. 2019 Mar 27;6:9. doi: 10.1038/s41597-019-0019-4 (PMC6437643; doi:10.1038/s41597-019-0019-4)
Supplement: Supplementary file 1 — Download metadata file [file 41597_2019_19_MOESM1_ESM.zip › a_Gregoire589A_assay.txt]

Sample Name	Protocol REF	Parameter Value[instrument]	Parameter Value[manufacturer]	Assay Name	Raw Data File	Comment[Data Repository]	Comment[Data Record Accession]	Comment[Data Record URI]
179072 metal oxides	UV-Vis spectra measurement	High-throughput on-the-fly scanning ultraviolet-visible dual-sphere spectrometer	described in: https://doi.org/10.1063/1.4905365	spectra of 179072 metal oxides	synthesis_imaging_spectroscopy_metal_oxides.h5	figshare	doi:10.6084/m9.figshare.7502207	https://doi.org/10.6084/m9.figshare.7502207
