# Supplementary material for: Synthesis, optical imaging, and absorption spectroscopy data for 179072 metal oxides
Source: Sci Data. 2019 Mar 27;6:9. doi: 10.1038/s41597-019-0019-4 (PMC6437643; doi:10.1038/s41597-019-0019-4)
Supplement: Supplementary file 1 — Download metadata file [file 41597_2019_19_MOESM1_ESM.zip › s_Gregoire589A_study.txt]

Source Name	Protocol REF	Sample Name	Factor Value[metal oxide]
samples synthesized via ink-jet printing of precursor salts with subsequent thermal processing to form metal oxides	Sample image generation	179072 metal oxides	
