# Supplementary material for: Synthesis, optical imaging, and absorption spectroscopy data for 179072 metal oxides
Source: Sci Data. 2019 Mar 27;6:9. doi: 10.1038/s41597-019-0019-4 (PMC6437643; doi:10.1038/s41597-019-0019-4)
Supplement: Supplementary file 1 — Download metadata file [file 41597_2019_19_MOESM1_ESM.zip › i_Investigation.txt]

# Investigation File generated for Scientific Data with Investigation File Authoring Tool version 0.1.0 on 18/02/2019 - This metadata file is CC0
ONTOLOGY SOURCE REFERENCE
Term Source Name	ERO	VO	ENVO	CHMO	FBbi
Term Source File	http://data.bioontology.org/ontologies/ERO	http://data.bioontology.org/ontologies/VO	http://data.bioontology.org/ontologies/ENVO	http://data.bioontology.org/ontologies/CHMO	http://data.bioontology.org/ontologies/FBbi
Term Source Version	2013-08-02	Vision Release; 1.0.788		releases/2014-11-20	
Term Source Description	Eagle-I Research Resource Ontology	Vaccine Ontology	Environment Ontology	Chemical Methods Ontology	Biological Imaging Methods Ontology
INVESTIGATION
Investigation Identifier
Investigation Title
Investigation Description
Investigation Submission Date
Investigation Public Release Date
INVESTIGATION PUBLICATIONS
Investigation PubMed ID
Investigation Publication DOI
Investigation Publication Author List
Investigation Publication Title
Investigation Publication Status
Investigation Publication Status Term Accession Number
Investigation Publication Status Term Source REF
INVESTIGATION CONTACTS
Investigation Person Last Name
Investigation Person Mid Initials
Investigation Person First Name
Investigation Person Address
Investigation Person Phone
Investigation Person Fax
Investigation Person Email
Investigation Person Affiliation
Investigation Person Roles
Investigation Person Roles Term Accession Number
Investigation Person Roles Term Source REF
STUDY
Study Identifier	10.1038/s41597-019-0019-4
Study Title	Synthesis, optical imaging, and absorption spectroscopy data for 179072 metal oxides
Study Submission Date	09/10/2018
Study Public Release Date	27/03/2019
Study Description	https://www.nature.com/articles/s41597-019-0019-4
Study File Name	s_Gregoire589A_study.txt
Comment[Subject Keywords]	""
Comment[Manuscript Licence]	CC BY-4.0
Comment[Experimental Metadata Licence]	CC0
Comment[Supplementary Information File Name]
Comment[Supplementary Information File Type]
Comment[Supplementary Information File URL]
Comment[Data Repository]	figshare
Comment[Data Record Accession]	doi:10.6084/m9.figshare.7502207
Comment[Data Record URI]	https://doi.org/10.6084/m9.figshare.7502207
STUDY DESIGN DESCRIPTORS
Study Design Type	classification objective	observation design
Study Design Type Term Accession Number	ERO:0100037	OBI:0300311
Study Design Type Term Source REF	ERO	VO
STUDY PUBLICATIONS
Study PubMed ID	""
Study Publication DOI	doi:10.1039/C8SC03077D
Study Publication Author List	""
Study Publication Title	""
Study Publication Status	published
Study Publication Status Term Accession Number	
Study Publication Status Term Source REF	
STUDY FACTORS
Study Factor Name	metal oxide
Study Factor Type	metal oxide
Study Factor Type Term Accession Number	CHEBI:133331
Study Factor Type Term Source REF	ENVO
STUDY ASSAYS
Study Assay Measurement Type	absorption spectrum
Study Assay Measurement Type Term Accession Number	CHMO:0000801
Study Assay Measurement Type Term Source REF	CHMO
Study Assay Technology Type	ultraviolet-visible spectrophotometry
Study Assay Technology Type Term Accession Number	CHMO:0000292
Study Assay Technology Type Term Source REF	CHMO
Study Assay Technology Platform	instrument; manufacturer
Study Assay File Name	a_Gregoire589A_assay.txt
STUDY PROTOCOLS
Study Protocol Name	Sample image generation	UV-Vis spectra measurement
Study Protocol Type	sample preparation method	ultraviolet-visible spectrophotometry
Study Protocol Type Term Accession Number	FBbi:00000001	CHMO:0000292
Study Protocol Type Term Source REF	FBbi	CHMO
Study Protocol Description		
Study Protocol URI	""	""
Study Protocol Version		
Study Protocol Parameters Name	""	instrument; manufacturer
Study Protocol Parameters Name Term Accession Number	""	""
Study Protocol Parameters Name Term Source REF	""	""
Study Protocol Components Name	""	""
Study Protocol Components Type	""	""
Study Protocol Components Type Term Accession Number	""	""
Study Protocol Components Type Term Source REF	""	""
STUDY CONTACTS
Study Person Last Name	Stein	Soedarmadji	Newhouse	Guevarra	Gregoire
Study Person First Name	Helge S.	Edwin	Paul F.		John M.
Study Person Mid Initials
Study Person Email	""	""	""	""	gregoire@caltech.edu
Study Person Phone
Study Person Fax
Study Person Address
Study Person Affiliation	Joint Center for Artificial Photosynthesis, California Institute of Technology, Pasadena, California, 91125, USA	Joint Center for Artificial Photosynthesis, California Institute of Technology, Pasadena, California, 91125, USA	Joint Center for Artificial Photosynthesis, California Institute of Technology, Pasadena, California, 91125, USA	Joint Center for Artificial Photosynthesis, California Institute of Technology, Pasadena, California, 91125, USA	Joint Center for Artificial Photosynthesis, California Institute of Technology, Pasadena, California, 91125, USA
Study Person Roles
Study Person Roles Term Accession Number
Study Person Roles Term Source REF
Comment[Study Person ORCID]	""	""	""	""	0000-0002-2863-5265
Comment[Funder]
Comment[FundRef ID]
Comment[Funder Term Source REF]
Comment[Grant Identifier]
